# Supplementary material for: Projected Northward Expansion and Southern Core-Habitat Contraction of Zeugodacus tau in China Under Climate Change: An Optimized MaxEnt Analysis
Source: Insects. 2026 Jun 7;17(6):596. doi: 10.3390/insects17060596 (PMC13299406; doi:10.3390/insects17060596)
Supplement: Supplementary file 1 [file insects-17-00596-s001.zip]

Archive with 1 entries (1 files):
- insects-4294780-supplementary.pdf
